# Supplementary material for: Geographical origin of Plasmodium vivax in the Republic of Korea: haplotype network analysis based on the parasite's mitochondrial genome
Source: Malar J. 2010 Jun 25;9:184. doi: 10.1186/1475-2875-9-184 (PMC2908639; doi:10.1186/1475-2875-9-184)
Supplement: Additional file 2 — Genotype of antigenic molecules and mitochondria of the eleven South Korean P. vivax isolates. PvCSP: P. vivax circumsporozoite protein, PvDBP: P. vivax Duffy binding protein, PvMSP-1: P. vivax merozoite surface protein-1, Conditions of PCR and DNA sequencing for antigenic molecules have been previously reported elsewhere [24]. *Genotype of the antigenic molecules of the isolate South Korea B1 was not consistent with that of the mitochondorial genome. [file 1475-2875-9-184-S2.XLS]

## Sheet: Sheet1
Additional File 2. Genotype of antigenic molecules and mitochondria of the eleven South Korean P. vivax isolates.
Sample ID	Year of collection	Patients	Genotypes of antigenic molecules				Mitothondorial Genome
			PvCSP	PvDBP	PvMSP-1		Grouping	DDBJ Accession Number
South Korea A1	1999	Soldier	SK type A	SK type A	SK type A		SK group A	AB550270
South Korea A2	1999	Soldier	SK type A	SK type A	SK type A		SK group A	AB550271
South Korea A3	1999	Soldier	SK type A	SK type A	SK type A		SK group A	AB550272
South Korea A4	1999	Soldier	SK type A	SK type A	SK type A		SK group A	AB550273
South Korea A5	1999	Soldier	SK type A	SK type A	SK type A		SK group A	AB550274
South Korea B1	1999	Soldier	SK type B	SK type B	SK type B		*SK group A	AB550275
South Korea B2	1999	Soldier	SK type B	SK type B	SK type B		SK group B	AB550276
South Korea B3	1999	Soldier	SK type B	SK type B	SK type B		SK group B	AB550277
South Korea B4	1999	Soldier	SK type B	SK type B	SK type B		SK group B	AB550278
South Korea B5	1999	Soldier	SK type B	SK type B	SK type B		SK group B	AB550279
Imported Isolate	2002	Veteran	SK type B	SK type B	SK type B		SK group B	AB550280
PvCSP: P. vivax circumsporozoite protein, PvDBP: P. vivax Duffy binding protein, PvMSP-1: P. vivax merozoite surface protein-1
Conditions of PCR and DNA sequencing for antigenic molecules were previously reported elsewhere [24].
*Genotype of the antigenic molecules of the isolate South Korea B1 was not consistent with that of the mitochondorial genome.
